# Supplementary material for: SARS-CoV-2 historical global testing and genomic variability
Source: BMC Infect Dis. 2022 Apr 1;22:322. doi: 10.1186/s12879-022-07147-2 (PMC8972777; doi:10.1186/s12879-022-07147-2)
Supplement: Supplementary file 1 — Additional file 1: Table S1. The table provides a listing of all the resources used to collect missing historical testing data points. It consists of 7 columns: Country/State, First Data Point, Last Data Point, Language, Data Type, Test Type reported and the Source reference. The “First Data Point” and “Last Data Point” columns indicate the date of the first and last manually collected data points, respectively. The “Language” column indicates the original language of the resource. The “Data Type” column indicates the format of the data (API: application programming interface, Infographic: uploaded data that gets overridden daily, Daily reports, News reports, Graphs and Machine readable datasets). The “Test Type Reported” column indicates the method used to test for SARS-CoV-2: PCR, serological or unspecified. The “Source” provides the URL to the resource used. [file 12879_2022_7147_MOESM1_ESM.xlsx]

## Sheet: Sheet1
Country/State	First Data Point Collected	Last Data Point Collected	Language	Data Type	Test Type Reported	Source
Afghanistan	2020-03-02	2020-05-14	English	Infographic	Unspecified	https://corona.help/country/afghanistan
Argentina	2020-03-24	2020-04-19	Spanish	Daily Report	Unspecified	https://www.argentina.gob.ar/coronavirus/informe-diario
Armenia	2020-03-22	2020-09-01	Armenian	Daily Report	Unspecified	http://www.moh.am/#3/0
Australian States	2020-04-14	2020-09-01	English	Infographic	PCR	https://www.health.gov.au/resources/collections/coronavirus-covid-19-at-a-glance-infographic-collection
Azerbaijan	2020-03-26	2020-09-01	Azerbaijani	Daily Report	Unspecified	http://www.sehiyye.gov.az/main/
Bahrain	2020-03-05	2020-04-18	Arabic	Infographic	Unspecified	https://www.moh.gov.bh/COVID19
Barbados	2020-02-20	2020-09-01	English	Infographic	Unspecified	https://gisbarbados.gov.bb/covid-19/
Bosnia and Herzegovina	2020-03-19	2020-09-01	Bosnian	Graph	Unspecified	https://covid-19.ba/
Brazil	2020-05-09	2020-05-09	English	Text	Unspecified	https://brazilian.report/coronavirus-brazil-live-blog/
Brunei	2020-01-06	2020-09-01	English	Daily Report	Unspecified	http://www.moh.gov.bn/SitePages/pressreleaseCOVID-19.aspx
Bulgaria	2020-03-08	2020-09-01	Bulgarian	Daily Report	PCR	https://coronavirus.bg/bg/briefings
Burma	2020-03-23	2020-09-01	Burmese	Daily Report	PCR	https://www.mohs.gov.mm/Main/content/publication/list?pagenumber=1&pagesize=9
Cambodia	2020-01-22	2020-07-30	English	Graphs and Daily Reports	PCR	http://www.cdcmoh.
						gov.kh/resource-documents/daily-surveillance-reports
Canada – Alberta	2020-01-25	2020-09-01	English	Graph	Unspecified	https://www.alberta.ca/stats/covid-19-alberta-statistics.htm
Canada – British Columbia	2020-01-23	2020-09-01	English	Machine Readable Dataset	PCR	http://www.bccdc.ca/Health-Info-Site/Documents/BCCDC_COVID19_Dashboard_Lab_Information.csv
Canada – Manitoba	2020-04-16	2020-09-01	English	Daily Report	PCR	https://www.gov.mb.ca/covid19/updates/index.html
Canada – New Brunswick	2020-04-16	2020-08-28	English	Daily Report	PCR	https://www2.gnb.ca/content/gnb/en/corporate/promo/covid-19.html
Canada – Newfoundland and Labrador	2020-04-16	2020-09-01	English	Daily Report	Unspecified	https://covid-19-newfoundland-and-labrador-gnl.hub.arcgis.com/
Canada – Northwest Territories	2020-04-16	2020-09-01	English	Daily Report	PCR	https://www.hss.gov.nt.ca/en/services/coronavirus-disease-covid-19
Canada – Nova Scotia	2020-04-17	2020-09-01	English	Infographic	Unspecified	https://novascotia.ca/coronavirus/
Canada – Ontario	2020-04-17	2020-08-30	English	Machine Readable Dataset	Unspecified	https://www.ontario.ca/page/2019-novel-coronavirus, new source
Canada – Prince Edward Island	2020-04-16	2020-08-13	English	Infographic	PCR	https://www.princeedwardisland.ca/en/topic/covid-19
Canada – Quebec	2020-04-15	2020-08-31	English	Machine Readable Dataset	PCR	https://www.inspq.qc.ca/covid-19/donnees
Canada – Saskatchewan	2020-04-16	2020-09-01	English	Machine Readable Dataset	PCR	https://dashboard.saskatchewan.ca/health-wellness
Canada – Yukon	2020-04-16	2020-09-01	English	Infographic	PCR	https://yukon.ca/covid-19
Colombia	2020-03-20	2020-06-11	Spanish	Infographic	PCR	https://www.ins.gov.co/Noticias/Paginas/Coronavirus.aspx
Cote d'Ivoire	2020-04-23	2020-09-01	French	Daily Report	Unspecified	https://www.facebook.com/pg/Mshpci/posts/?ref=page_internal
Cyprus	2020-03-15	2020-08-28	English and Turkish	Daily Report	Unspecified	https://covid19.ucy.ac.cy ||
						https://saglik.gov.ct.tr/Haberler/DUYURULAR
Denmark – Faroe Islands	2020-02-28	2020-09-01	English	API and Graph	Unspecified	https://corona.fo/json/stats || https://corona.fo/statistics?_l=en
Dominican Republic	2020-03-19	2020-09-01	Spanish	Daily Report	PCR	http://digepisalud.gob.do/documentos/
France – French Polynesia	2020-03-16	2020-09-01	French	Daily Report	Unspecified	https://www.facebook.com/hcrpf987/
France – Martinique	2020-04-19	2020-07-05	French	News Report	PCR	https://www.martinique.franceantilles.fr/recherche/?r_texte=coronavirus
France – Mayotte	2020-03-14	2020-08-25	French	Daily Report	PCR	http://www.mayotte.gouv.fr/Politiques-publiques/Sante/CORONAVIRUS-COVID-19/Point-de-situation
Georgia	2020-02-25	2020-09-01	Georgian	Graph	PCR	https://www.ncdc.ge/
Guyana	2020-04-05	2020-08-28	English	Daily Report	Unspecified	https://health.gov.gy
Indonesia	2020-03-17	2020-04-18	Indonesian	Daily Report	PCR	https://covid19.kemkes.go.id/
Iraq	2020-04-07	2020-08-29	Arabic	Daily Report	Unspecified	https://www.facebook.com/MOH.GOV.IQ
Jordan	2020-03-26	2020-09-01	Arabic	Daily Report	PCR	https://www.facebook.com/mohgovjordan/
Kosovo	2020-03-13	2020-09-01	English	Graph	Unspecified	https://en.wikipedia.org/wiki/2020_coronavirus_pandemic_in_Kosovo
Kuwait	2020-04-22	2020-04-22	English	News Report	Unspecified	https://corona.e.gov.kw/en
Kyrgyzstan	2020-03-30	2020-07-18	Russian	Daily Report	Unspecified	http://www.med.kg/ru/informatsii.html
Lebanon	2020-03-25	2020-09-01	Arabic	Daily Report	PCR	http://drm.pcm.gov.lb/
Liechtenstein	2020-02-27	2020-03-26	English	Table	Unspecified	https://en.wikipedia.org/wiki/COVID-19_pandemic_in_Liechtenstein
Malta	2020-02-23	2020-08-26	English	Infographic	Unspecified	https://visalist.io/emergency/coronavirus/malta-country
Mauritius	2020-03-18	2020-07-31	English	Daily Report	PCR and Serological	https://besafemoris.mu/news/
Montenegro	2020-04-29	2020-05-10	Serbian	Infographic	PCR	https://coronacg.live/
Morocco	2020-03-02	2020-09-01	Arabic	Infographic	Unspecified	http://www.covidmaroc.ma/pages/Accueil.aspx
Netherlands – Sint Maarten	2020-04-04	2020-09-01	English	Infographic	PCR	http://www.sintmaartengov.org/government/VSA/Health-Updates/NOVELCORONAVIRUS/Pages/Current-Situation.aspx
New Zealand	2020-03-10	2020-09-01	English	Daily Report	PCR	https://www.health.govt.nz/our-work/diseases-and-conditions/covid-19-novel-coronavirus/covid-19-current-situation/covid-19-current-cases#lab
North Macedonia	2020-03-27	2020-09-01	Macedonian	Daily Report	PCR	http://iph.mk/
Philippines	2020-02-10	2020-08-31	English	Infographic	PCR	https://www.doh.gov.ph/2019-nCoV
Qatar	2020-03-14	2020-08-29	English	Infographic	Unspecified	https://www.moph.gov.qa/english/Pages/Coronavirus2019.aspx/
Rwanda	2020-04-07	2020-09-01	English	Daily Report	Unspecified	https://twitter.com/RwandaHealth
San Marino	2020-03-30	2020-08-25	Italian	Daily Report	PCR and Serological	http://iss.sm
Saudi Arabia	2020-03-01	2020-05-21	English	News Report	Unspecified	https://www.dailysabah.com/turkey/turkey-ranks-7th-worldwide-with-600000-coronavirus-tests/news
Serbia	2020-03-01	2020-04-18	English	Daily Report	Unspecified	https://www.zdravlje.gov.rs/news/section.php?id=345852&start=0
Slovenia	2020-03-04	2020-04-16	Slovenian	Machine Readable Dataset	PCR	https://www.gov.si/assets/vlada/Koronavirus-podatki/COVID-19-vsi-podatki.xlsx
South Africa	2020-02-13	2020-04-17	English	Daily Report	PCR	https://www.nhls.ac.za/
Togo	2020-03-26	2020-09-01	French	Daily Report	Unspecified	https://covid19.gouv.tg/situation-au-togo/
United Kingdom – Bermuda	2020-04-18	2020-09-01	English	Infographic	Unspecified	https://www.gov.bm/coronavirus
United Kingdom – Cayman Islands	2020-03-12	2020-09-01	English	Infographic	PCR	https://www.exploregov.ky/coronavirus
United Kingdom – Channel Islands	2020-02-13	2020-09-01	English	Infographic and Graph	Unspecified	https://covid19.gov.gg/ || https://www.gov.je/Health/Coronavirus/Pages/CoronavirusCases.aspx
United Kingdom – Gibraltar	2020-03-19	2020-09-01	English	Daily Report	Unspecified	https://www.facebook.com/gibraltargovernment/photos/?ref=page_internal
United Kingdom – Isle of Man	2020-02-24	2020-07-31	English	Infographic	PCR	https://covid19.gov.im/general-information/latest-updates/
Uruguay	2020-03-22	2020-09-01	Spanish	Daily Report	Unspecified	https://www.gub.uy/sistema-nacional-emergencias/comunicacion/comunicados?field_tematica_target_id=All&field_publico_target_id=All&year=all&month=all&page=0
Uzbekistan	2020-04-20	2020-04-20	English	News Report	Unspecified	https://menafn.com/1099944420/Uzbekistan-conducting-tests-of-citizens-for-coronavirus
Venezuela	2020-04-08	2020-04-22	English	Infographic	Unspecified	https://corona.help/
Vietnam	2020-02-10	2020-05-28	Vietnamese	Infographic	Unspecified	https://ncov.moh.gov.vn/
West Bank and Gaza	2020-04-01	2020-09-01	Arabic	Infographic	Unspecified	https://corona.ps/
Zambia	2020-04-07	2020-09-01	English	Daily Report	Unspecified	https://www.facebook.com/mohzambia/
